# Supplementary material for: Sex Differences in Expression of Pro-Inflammatory Markers and miRNAs in a Mouse Model of CVB3 Myocarditis
Source: Int J Mol Sci. 2024 Sep 6;25(17):9666. doi: 10.3390/ijms25179666 (PMC11395254; doi:10.3390/ijms25179666)
Supplement: Supplementary file 1 [file ijms-25-09666-s001.zip]

Archive with 3 entries (3 files):
- Figure S1.JPG
- Figure S2.JPG
- Figure S3.JPG
